# Supplementary material for: Fascial Manipulation® for chronic aspecific low back pain: a single blinded randomized controlled trial
Source: F1000Res. 2016 Jan 8;4:1208. Originally published 2015 Nov 3. [Version 2] doi: 10.12688/f1000research.6890.2 (PMC4706049; doi:10.12688/f1000research.6890.2)
Supplement: Experimental dataset from Branchini et al., ‘Fascial Manipulation ® for chronic aspecific low back pain: a single blinded randomized controlled trial’ — Group 1: Fascial manipulation group 0: Control group. VAS = Visual analogue scale, BPI = Brief pain inventory, RMDQ = Rolland-Morris disability questionnaire, SF-36 = Short-Form 36 health-survey. [file f1000research-4-8282-s0000.tgz]

Archive with 1 entries (1 files):
- fdfc3ed3-f21f-48cf-90af-0e9b897f02c5_Branchini_LBP-MF_x_editor.csv
