# Supplementary material for: Fascial Manipulation® for chronic aspecific low back pain: a single blinded randomized controlled trial
Source: F1000Res. 2016 Jan 8;4:1208. Originally published 2015 Nov 3. [Version 2] doi: 10.12688/f1000research.6890.2 (PMC4706049; doi:10.12688/f1000research.6890.2)
Supplement: Experimental dataset from Branchini et al., ‘Fascial Manipulation ® for chronic aspecific low back pain: a single blinded randomized controlled trial’ — Group 1: Fascial manipulation group 0: Control group. VAS = Visual analogue scale, BPI = Brief pain inventory, RMDQ = Rolland-Morris disability questionnaire, SF-36 = Short-Form 36 health-survey. [file f1000research-4-8282-s0000.tgz › fdfc3ed3-f21f-48cf-90af-0e9b897f02c5_Branchini_LBP-MF_x_editor.csv]

MASTER DATA
ID	group	name	surname	age			sex
1	1	M	S	57		0	m
2	1	D	G	60		0	m
3	0	M	B	40		0	f
5	1	A	S	47		0	m
6	1	L	C	22		0	f
7	1	E	A	48		0	f
8	0	S	P	57		0	m
9	1	E	G	56		0	f
10	1	F	N	49		0	f
11	0	M	B	45		0	f
12	0	F	F	44		0	f
14	0	S	M	50		0	f
16	0	E	B	32		0	f
18	1	F	P	56		1	m
19	0	E	P	46		1	f
20	0	C	C	48		1	f
21	1	G	T	56		1	m
22	0	D	V	38		1	f
26	1	L	F	43		1	m
27	0	L	P	50		1	f
29	0	S	B	56		1	f
30	0	F	G	38		1	m
31	1	V	T	33		1	f
32	0	V	M	31		1	f
VAS AND RMDQ
ID	group	sex	age	vas T0	vas T15	vas T16	vas T17	RMDQ T0	RMDQ T15	RMDQ T16	RMDQ T17
1	1	f	57	9	0	0	3	4	0	0	2
2	1	m	60	8	0.5	0	0	3	1	1	0
3	0	m	40	3.5	2.5	2	1	7	4	2	1
5	1	f	47	7	0	0	0	15	0	0	0
6	1	f	22	4	1.5	3	2	7	2	4	2
7	1	m	48	6	0	0	0	6	0	0	0
8	0	m	57	1	0.5	1	1	6	4	4	6
9	1	f	56	2.5	0	0	0	7	5	2	1
10	1	m	49	6	0.5	1	3	6	1	1	1
11	0	f	45	0	1.5	3	3	3	3	4	4
12	0	m	44	1	0.5	1	0.5	4	1	1	0
14	0	f	50	4	0	2	0	9	4	2	0
16	0	f	32	4	0.5	2	2	2	1	1	0
18	1	f	56	6	0	1	2	5	2	2	2
19	0	m	46	1	0.2	2	2	7	3	4	4
20	0	f	48	5	0	1	2	10	0	0	0
21	1	f	56	4	0	0	1	8	0	1	1
22	0	f	38	6	3	5	5	4	4	5	5
26	1	m	43	6.5	1	1	0	4	2	1	0
27	0	f	50	3	1	2	2	15	4	6	10
29	0	f	56	2.5	0.5	2	2	10	10	9	10
30	0	f	38	3	3	3	3	12	10	10	10
31	1	f	33	1	1	1	1	11	7	7	7
32	0	f	31	0	0.5	2	2	2	3	2	3
												VALUES	VALUES	VALUES	VALUES	VALUES	VALUES		%	%	%
ID	tratt	sex	age	vas T0	vas T15	vas T16	vas T17	RMDQ T0	RMDQ T15	RMDQ T16	RMDQ T17	diffVAS T0-T15	diffVAS T0-T16	diffVAS T0-T17	diffRMDQ T0-T15	diffRMDQ T0-T16	diffRMDQ T0-T17		diffRMDQ T0-T15	diffRMDQ T0-T16	diffRMDQ T0-T17	ID	group
3	0	m	40	3.5	2.5	2	1	7	4	2	1	1	1.5	2.5	3	5	6		42.86	71.43	85.71	3	0
8	0	m	57	1	0.5	1	1	6	4	4	6	0.5	0	0	2	2	0		33.33	33.33	0.00	8	0
11	0	f	45	0	1.5	3	3	3	3	4	4	-1.5	-3	-3	0	-1	-1		0.00	-33.33	-33.33	11	0
12	0	m	44	1	0.5	1	0.5	4	1	1	0	0.5	0	0.5	3	3	4		75.00	75.00	100.00	12	0
14	0	f	50	4	0	2	0	9	4	2	0	4	2	4	5	7	9		55.56	77.78	100.00	14	0
16	0	f	32	4	0.5	2	2	2	1	1	0	3.5	2	2	1	1	2		50.00	50.00	100.00	16	0
19	0	m	46	1	0.2	2	2	7	3	4	4	0.8	-1	-1	4	3	3		57.14	42.86	42.86	19	0
20	0	f	48	5	0	1	2	10	0	0	0	5	4	3	10	10	10		100.00	100.00	100.00	20	0
22	0	f	38	6	3	5	5	4	4	5	5	3	1	1	0	-1	-1		0.00	-25.00	-25.00	22	0
27	0	f	50	3	1	2	2	15	4	6	10	2	1	1	11	9	5		73.33	60.00	33.33	27	0
29	0	f	56	2.5	0.5	2	2	10	10	9	10	2	0.5	0.5	0	1	0		0.00	10.00	0.00	29	0
32	0	f	31	0	0.5	2	2	2	3	2	3	-0.5	-2	-2	-1	0	-1		-50.00	0.00	-50.00	32	0
30	0	f	38	3	3	3	3	12	10	10	10	0	0	0	2	2	2		16.67	16.67	16.67	30	0
1	1	f	57	9	0	0	3	4	0	0	2	9	9	6	4	4	2		100.00	100.00	50.00	1	1
2	1	m	60	8	0.5	0	0	3	1	1	0	7.5	8	8	2	2	3		66.67	66.67	100.00	2	1
5	1	f	47	7	0	0	0	15	0	0	0	7	7	7	15	15	15		100.00	100.00	100.00	5	1
6	1	f	22	4	1.5	3	2	7	2	4	2	2.5	1	2	5	3	5		71.43	42.86	71.43	6	1
7	1	m	48	6	0	0	0	6	0	0	0	6	6	6	6	6	6		100.00	100.00	100.00	7	1
9	1	f	56	2.5	0	0	0	7	5	2	1	2.5	2.5	2.5	2	5	6		28.57	71.43	85.71	9	1
10	1	m	49	6	0.5	1	3	6	1	1	1	5.5	5	3	5	5	5		83.33	83.33	83.33	10	1
18	1	f	56	6	0	1	2	5	2	2	2	6	5	4	3	3	3		60.00	60.00	60.00	18	1
21	1	f	56	4	0	0	1	8	0	1	1	4	4	3	8	7	7		100.00	87.50	87.50	21	1
26	1	m	43	6.5	1	1	0	4	2	1	0	5.5	5.5	6.5	2	3	4		50.00	75.00	100.00	26	1
31	1	f	33	1	1	1	1	11	7	7	7	0	0	0	4	4	4		36.36	36.36	36.36	31	1
VAS FOR EACH SESSION
	tratt	id	T0	T1	T2	T3	T4	T5	T6	T7	T8	T9	T10	T11	T12	T13	T14	T15		group	ID	diff 1	diff 2	diff 3	diff 4	diff 5	diff 6	diff 7	diff 8
	1	1	9	8.5	8.5	8.5	7	0	5	2	5	1	3	0	2	0.1	0	0		1	1	0.5	0	7	3	4	3	1.9	0
	1	2	8	4.5	5	4.5	5	2.5	4	1.5	5	0	3	0.8	0	0	0.5	0		1	2	3.5	0.5	2.5	2.5	5	2.2	0	0.5
	1	5	7	1	0	0	0	0	0	0	0	0	0	0	1	0	0	0		1	5	6	0	0	0	0	0	1	0
	1	6	4	3	3.6	1.8	2	1.5	2	2.1	3.2	3	3.5	1.5	2.8	1.5	1.5	1.5		1	6	1	1.8	0.5	-0.1	0.2	2	1.3	0
	1	7	6	0	3.2	3	4.5	0	2.5	0	2	1.8	1	0.2	0.8	0	0	0		1	7	6	0.2	4.5	2.5	0.2	0.8	0.8	0
	1	9	2.5	0	0.5	0.2	0.2	0.2	2	1	0.2	1	0.2	0.2	0.5	0.5	0.5	0		1	9	2.5	0.3	0	1	-0.8	0	0	0.5
	1	10	6	2.8	1	0.7	1	1	0.5	0	1.6	1	1.5	0.5	0.8	0.5	0.5	0.5		1	10	3.2	0.3	0	0.5	0.6	1	0.3	0
	1	18	6	2	1	0.8	0.6	0.6	0	0	0.4	0.4	0.2	0.2	0.5	0	0	0		1	18	4	0.2	0	0	0	0	0.5	0
	1	21	4	3	1.1	1	2	1	1	0	1	0.5	1	0	0.2	0	0	0		1	21	1	0.1	1	1	0.5	1	0.2	0
	1	26	6.5	5	2	0.7	2	0.7	1.5	0	3.2	0	1.5	1.7	6	3	1.1	1		1	26	1.5	1.3	1.3	1.5	3.2	-0.2	3	0.1
	0	3	3.5	3	7	5.5	4	4	6.5	5	4	6.5	3	2.5	3	3	3	2.5		0	3	0.5	1.5	0	1.5	-2.5	0.5	0	0.5
	0	8	1	0.5	0.5	1	2	0.5	1	0.5	4	1	2	1	2	0.5	2	0.5		0	8	0.5	-0.5	1.5	0.5	3	1	1.5	1.5
	0	11	0	4	3	4.5	4	3.5	1.5	1	1.5	1	2	3	4	3.5	5	4		0	11	-4	-1.5	0.5	0.5	0.5	-1	0.5	1
	0	12	1	0	4	1.5	3.5	1	5.5	2.5	2.5	1	1	0.5	1	0.5	2	0.5		0	12	1	2.5	2.5	3	1.5	0.5	0.5	1.5
	0	14	3	2	2.5	1.5	1.5	2	3	1.5	2	0	1	1	0	0	1	0		0	14	1	1	-0.5	1.5	2	0	0	1
	0	16	4	4	2.5	1.5	0	0	1	2	1	0.5	0	0	0.5	0.5	0.5	1		0	16	0	1	0	-1	0.5	0	0	-0.5
	0	19	0.5	0.5	0.5	0.5	0.5	0	0.5	0.5	0	0.5	0	0.5	0	0.5	0	0		0	19	0	0	0.5	0	-0.5	-0.5	-0.5	0
	0	20	3	3	2	1	0.5	0	0	0	1	1	2	0.5	0	0	0	0		0	20	0	1	0.5	0	0	1.5	0	0
	0	22	3	0	6	0	5	3	5	2	3	0	2	2	3	1	4	3		0	22	3	6	2	3	3	0	2	1
	0	27	4	0	2.5	0	3	0	0	0	1	0	0	0	0	0	3	1		0	27	4	2.5	3	0	1	0	0	2
	0	29	2.5	2	2	0	4	0	4	0	2.5	0	3	0	2	0	2	0		0	29	0.5	2	4	4	2.5	3	2	2
	0	30	8	3	2	1	3	2.5	4	2	5.5	3.5	2.5	2	1.5	1	0.5	0.5		0	30	5	1	0.5	2	2	0.5	0.5	0
BPI
ID	group	age	T0 intensity	T0 interference	T0 total	T15 intensity	T15 interference	T15 total	T16 intensity	T16 interference	T16 total	T17 intensity	T17 interference	T17 total		ID	group	diffBPIintty T0-T15	diffBPIintce T0-T15	diffBPItot T0-T15	diffBPIintty T0-T16	diffBPIintce T0-T16	diffBPItot T0-T16	diffBPIintty T0-T17	diffBPIintce T0-T17	diffBPItot T0-T17
3	0	40	3.5	2.57	6.07	4.25	2.14	6.39	2.25	1.14	3.39	1	0.29	1.29		3	0	-0.75	0.43	-0.32	1.25	1.43	2.68	2.5	2.29	4.79
8	0	57	2	1.71	3.71	1	0.71	1.71	1.5	0.71	2.21	2	0.71	2.71		8	0	1	1	2	0.5	1	1.5	0	1	1
11	0	45	3.75	2.43	6.18	2.5	0	2.5	2.5	0	2.5	2.5	0	2.5		11	0	1.25	2.43	3.68	1.25	2.43	3.68	1.25	2.43	3.68
12	0	44	2.75	3.57	6.32	1	0.71	1.71	1.25	1	2.25	0.5	0.29	0.79		12	0	1.75	2.86	4.61	1.5	2.57	4.07	2.25	3.29	5.54
14	0	50	5	3.29	8.29	2	1.29	3.29	1.5	0.57	2.07	0.75	0	0.75		14	0	3	2	5	3.5	2.71	6.21	4.25	3.29	7.54
16	0	32	1	1.14	2.14	0.75	1	1.75	1	0.71	1.71	0.75	0.29	1.04		16	0	0.25	0.14	0.39	0	0.43	0.43	0.25	0.86	1.11
19	0	46	2.75	2.29	5.04	2	1.57	3.57	2	1.57	3.57	2	1.57	3.57		19	0	0.75	0.71	1.46	0.75	0.71	1.46	0.75	0.71	1.46
20	0	48	3.75	6.29	10.04	1.5	2	3.5	1	1.71	2.71	2	0.43	2.43		20	0	2.25	4.29	6.54	2.75	4.57	7.32	1.75	5.86	7.61
22	0	38	5.75	4.71	10.46	4.75	3.71	8.46	5.5	4.14	9.64	5.5	4.14	9.64		22	0	1	1	2	0.25	0.57	0.82	0.25	0.57	0.82
27	0	50	4	7.43	11.43	2.5	2.29	4.79	3	3.71	6.71	4	4.86	8.86		27	0	1.5	5.14	6.64	1	3.71	4.71	0	2.57	2.57
29	0	56	3.25	2	5.25	2	1.71	3.71	2.5	2.29	4.79	2.5	2.29	4.79		29	0	1.25	0.29	1.54	0.75	-0.29	0.46	0.75	-0.29	0.46
32	0	31	1.25	3.57	4.82	3.75	5.57	9.32								32	0	-2.5	-2	-4.5
30	0	38	5.25	8	13.25	4.5	7	11.5	4.5	6.86	11.36	4.25	6.29	10.54		30	0	0.75	1	1.75	0.75	1.14	1.89	1	1.71	2.71
1	1	57	6	1.29	7.29	0.25	0	0.25	0.25	0	0.25	3.5	1.43	4.93		1	1	5.75	1.29	7.04	5.75	1.29	7.04	2.5	-0.14	2.36
2	1	60	3.25	2.57	5.82	0.75	0.57	1.32	0	0	0	0	0	0		2	1	2.5	2	4.5	3.25	2.57	5.82	3.25	2.57	5.82
5	1	47	7	8.86	15.86	0	0	0	0	0	0	0	0	0		5	1	7	8.86	15.86	7	8.86	15.86	7	8.86	15.86
6	1	22	4.75	3.43	8.18	2	1.29	3.29	3	2.43	5.43	2.25	2	4.25		6	1	2.75	2.14	4.89	1.75	1	2.75	2.5	1.43	3.93
7	1	48	5.25	6.29	11.54	0	0	0	0	0	0	0	0	0		7	1	5.25	6.29	11.54	5.25	6.29	11.54	5.25	6.29	11.54
9	1	56	5.75	5.71	11.46	1	1.14	2.14	0	0	0	0.5	0.14	0.64		9	1	4.75	4.57	9.32	5.75	5.71	11.46	5.25	5.57	10.82
10	1	49	3.5	3.57	7.07	1.25	0.43	1.68	2.25	0.71	2.96	2.75	0.71	3.46		10	1	2.25	3.14	5.39	1.25	2.86	4.11	0.75	2.86	3.61
18	1	56	6	4.43	10.43	1.25	2.29	3.54	1	1.14	2.14	1.5	1.14	2.64		18	1	4.75	2.14	6.89	5	3.29	8.29	4.5	3.29	7.79
21	1	56	5.25	6.57	11.82	1	1	2	0.75	0	0.75	1	1	2		21	1	4.25	5.57	9.82	4.5	6.57	11.07	4.25	5.57	9.82
26	1	43	2.25	0.86	3.11	1.75	0.86	2.61	1	0	1	0	0	0		26	1	0.5	0	0.5	1.25	0.86	2.11	2.25	0.86	3.11
31	1	33	1.25	2.43	3.68											31	1
SF-36
T0	T0	T0	T0	T0	T0	T0	T0	T0	T0	T0	T0	T0	T0	T15	T15	T15	T15	T15	T15	T15	T15	T15	T15	T15	T15	T15	T15	T15	T15	T16	T16	T16	T16	T16	T16	T16	T16	T16	T16	T16	T16	T16	T16	T16	T16	T16	T17	T17	T17
ID	group	Physical Function	Role-Physical	Body Pain	General Health	Vitality	Social Functioing	Role Emotional	Mental Health	Reported Health	Physical Health	Mental Health	TOTAL SF36 Score	ID	group			Physical Function	Role-Physical	Body Pain	General Health	Vitality	Social Functioing	Role Emotional	Mental Health	Reported Health	Physical Health	Mental Health	TOTAL SF36 Score	ID	tratt				Physical Function	Role-Physical	Body Pain	General Health	Vitality	Social Functioing	Role Emotional	Mental Health	Reported Health	Physical Health	Mental Health	TOTAL SF36 Score	ID	group
3	0	75	0	51	82	60	50	100	88	-	53.6	76	63.25	3	0			75	0	51	82	75	50	100	88	-	56.6	79	65.13
8	0	90	75	51	72	55	75	66.67	64	0	68.6	66.53	68.58	8	0			90	100	62	72	65	87.5	66.67	72	+	77.8	72.63	76.9	3	0				80	50	62	82	75	62.5	100	92	0	69.8	82.3	75.44	3	0
11	0	75	100	41	82	75	100	100	92	-	74.6	89.8	83.13	11	0			75	100	52	82	60	75	100	88	0	73.8	81	79	8	0				80	100	74	72	65	87.5	66.67	68	+	78.2	71.83	76.65	8	0
12	0	75	50	32	82	55	50	66.67	76	-	58.8	65.93	60.83	12	0			85	50	41	82	55	62.5	66.67	72	-	62.6	67.63	64.27	11	0				75	100	52	82	60	75	100	88	0	73.8	81	79	11	0
14	0	65	50	31	52	55	62.5	100	60	-	50.6	65.9	59.44	14	0			90	100	64	62	65	87.5	100	64	+	76.2	75.7	79.06	12	0				90	75	41	82	65	62.5	100	76	0	70.6	77.1	73.94	12	0
16	0	80	25	52	85	45	75	100	80	0	57.4	77	67.75	16	0			80	25	62	85	50	75	100	80	0	60.4	78	69.63	14	0				100	100	74	72	65	87.5	100	68	++	82.2	78.5	83.31	14	0
19	0	50	50	0	20	40	25	66.67	56	- -	32	41.53	38.46	19	0			90	100	41	32	80	75	100	80	-	68.6	73.4	74.75	16	0				80	75	62	85	50	75	100	80	0	70.4	78	75.88	16	0
20	0	80	0	41	47	80	100	66.67	96	0	49.6	77.93	63.83	20	0			100	50	72	52	85	100	100	96	0	71.8	86.6	81.88	19	0				90	100	41	32	80	75	100	80	-	68.6	73.4	74.75	19	0
22	0	85	50	41	57	40	50	33.33	56	-	54.6	47.27	51.54	22	0			80	100	52	77	60	62.5	100	68	0	73.8	73.5	74.94	20	0				95	75	100	52	85	100	100	96	0	81.4	86.6	87.88	20	0
27	0	75	75	41	72	30	50	100	68	-	58.6	64	63.88	27	0			75	75	64	62	55	50	66.67	60	-	66.2	58.73	63.46	22	0				75	100	41	77	60	62.5	100	72	0	70.6	74.3	73.44	22	0
29	0	75	25	41	72	50	50	66.67	72	0	52.6	62.13	56.46	29	0			75	25	41	77	55	75	66.67	76	0	54.6	69.93	61.33	27	0				45	50	52	67	45	50	66.67	60	-	51.8	57.73	54.46	27	0
30	0	15	0	22	25	20	0	0	24	- -	16.4	13.8	13.25	30	0			35	0	31	10	25	25	0	20	- -	20.2	16	18.25	29	0				80	25	41	77	55	75	66.67	80	0	55.6	70.73	62.46	29	0
32	0	85	25	41	67	60	62.5	66.67	72	-	55.6	65.63	59.9	32	0			90	75	32	67	55	62.5	100	68	0	63.8	70.5	68.69	30	0				35	0	31	15	20	25	0	20	- -	20.2	16	18.25	30	0
1	1	75	100	41	67	65	87.5	100	100	0	69.6	83.9	79.44	1	1			95	100	74	92	90	87.5	100	100	++	90.2	93.9	92.31	1	1				95	100	74	92	90	87.5	100	100	++	90.2	93.9	92.31	1	1
2	1	70	0	31	77	65	62.5	100	84	-	48.6	77.7	61.19	2	1			95	100	74	92	70	87.5	100	88	0	86.2	87.5	88.31	2	1				95	100	84	100	70	87.5	100	88	0	89.8	89.1	90.56	2	1
5	1	15	0	22	57	50	37.5	0	40	0	28.8	36.9	27.69	5	1			90	75	100	62	100	87.5	100	84	0	85.4	86.7	87.31	5	1				90	75	100	62	100	87.5	100	84	0	85.4	86.7	87.31	5	1
6	1	75	75	41	52	60	62.5	66.67	64	+	60.6	61.03	62.02	6	1			90	100	74	52	60	75	100	64	+	75.2	70.2	76.88	6	1				80	100	64	57	60	62.5	100	68	+	72.2	69.5	73.94	6	1
7	1	80	25	32	55	50	50	66.67	68	0	48.4	57.93	53.33	7	1			95	100	74	85	75	100	100	88	++	85.8	89.6	89.63	7	1				95	100	74	85	75	100	100	88	++	85.8	89.6	89.63	7	1
9	1	70	25	31	50	50	50	66.67	68	-	45.2	56.93	51.33	9	1			85	100	74	80	70	75	100	76	++	81.8	80.2	82.5	9	1				95	100	84	92	75	100	100	84	++	89.2	90.2	91.25	9	1
10	1	80	25	41	67	55	50	100	72	0	53.6	68.8	61.25	10	1			90	100	74	77	65	75	100	80	+	81.2	79.4	82.63	10	1				90	75	62	77	60	75	100	80	+	72.8	78.4	77.38	10	1
18	1	90	50	41	57	50	75	100	52	-	57.6	66.8	64.38	18	1			95	100	74	57	45	87.5	100	64	-	74.2	70.7	77.81	18	1				95	100	74	57	45	87.5	100	64	-	74.2	70.7	77.81	18	1
21	1	65	75	41	25	50	62.5	100	64	0	51.2	60.3	60.31	21	1			95	100	100	92	95	100	100	100	++	96.4	97.4	97.75	21	1				70	50	52	92	75	75	33.33	92	++	67.8	73.47	67.42	21	1
26	1	80	50	62	62	45	87.5	100	84	0	59.8	75.7	71.31	26	1			95	100	62	72	50	100	100	92	0	75.8	82.8	83.88	26	1				95	100	84	67	75	100	100	92	++	84.2	86.8	89.13	26	1
31	1	75	25	52	32	50	62.5	0	68	- -	46.8	42.5	45.56
[truncated: 13 more columns]
